# Supplementary material for: The Effect of Biological Corrosion on the Hydration Processes of Synthetic Tricalcium Aluminate (C3A)
Source: Materials (Basel). 2023 Mar 10;16(6):2225. doi: 10.3390/ma16062225 (PMC10058350; doi:10.3390/ma16062225)
Supplement: Supplementary file 1 [file materials-16-02225-s001.zip]

Archive with 1 entries (1 files):
- materials-2234811-SI.pdf
